# Supplementary material for: Dietary Influence on Growth, Physicochemical Stability, and Antimicrobial Mechanisms of Antimicrobial Peptides in Black Soldier Fly Larvae
Source: Insects. 2024 Nov 6;15(11):872. doi: 10.3390/insects15110872 (PMC11595210; doi:10.3390/insects15110872)
Supplement: Supplementary file 1 [file insects-15-00872-s001.zip]

Archive with 1 entries (1 files):
- insects-3177956-supplementary.xlsx
