# Supplementary material for: Dietary Influence on Growth, Physicochemical Stability, and Antimicrobial Mechanisms of Antimicrobial Peptides in Black Soldier Fly Larvae
Source: Insects. 2024 Nov 6;15(11):872. doi: 10.3390/insects15110872 (PMC11595210; doi:10.3390/insects15110872)
Supplement: Supplementary file 1 [file insects-15-00872-s001.zip › insects-3177956-supplementary.xlsx]

## Sheet: Table S1
Table S1. The sequences of primers of real-time quantitative PCR
Gene_id	KO_Name	Primer sequences(5' to 3')	Gene Description	KEGG pathway	GO term
gene-LOC119649699	RPS4e	AGACTCAACTCGGCCACAAG	40S ribosomal protein S4 (house keeping gene)	Ribosome	Ribosome
		TGGCAGCGAGATGTATGGAC
gene-LOC119649581	GNBP3	GTAAAAGCAAAGGGTGGACGG	gram-negative bacteria-binding protein 3-like	Toll and Imd signaling pathway	BP:regulation of innate immune response/positive regulation of Toll signaling pathway/positive regulation of melanization defense response CC:extracellular region/cell surface MF:lipopolysaccharide binding/hydrolase activity, hydrolyzing O-glycosyl compounds/(1->3)-beta-D-glucan binding
		TTTCCTTTGGAGTAGTCTGCG
gene-LOC119647312	NFKBIA	GACTCCGGGTTCCTTTCTGG	NF-kappa-B inhibitor cactus	Toll and Imd signaling pathway/NF-kappa B signaling pathway/Cytosolic DNA-sensing pathway/Apoptosis	BP:antimicrobial humoral response
		CTATCGCGCATTGTTGCCTC
gene-LOC119657145	SPZ	GTTCGATCGTCCTGGAGAGG	Protein spaetzle-like	Toll and Imd signaling pathway	/
		ATGCAGTTTTCACCAGCACC
gene-LOC119652163	GADD45	TCGACACAATGGGAGTGAGC	growth arrest and DNA damage-inducible protein GADD45 alpha	Apoptosis/NF-kappa B signaling pathway	/
		GGGAGTCGAAGGATTCGTCC
gene-LOC119649801	/	GCGAAATTGAAGGGGATGGC	serine protease inhibitor 27A	/	CC:extracellular space/perivitelline space MF:serine-type endopeptidase inhibitor activity
		CTCATGGACGGTGGTGTCTC

## Sheet: Table S2
Table S2. KEGG enrichment of up-regulated DEGs by RNA-seq analysis
Gene_id	Gene Description	Log2（fold change）
Toll and Imd signaling pathway(25)
gene-LOC119650285	beta-1,3-glucan-binding protein-like	1.76
gene-LOC119651848	serine protease snake-like, transcript variant X2	6.05
gene-LOC119658395	cecropin-like peptide 1	4.41
gene-LOC119651847	serine protease snake-like	3.08
gene-LOC119656634	cecropin-like peptide 1	6.88
gene-LOC119650080	uncharacterized LOC119650080	2.8
gene-LOC119659009	uncharacterized LOC119659009	2.41
gene-LOC119656621	cecropin-like peptide 1	5.85
gene-LOC119647312	NF-kappa-B inhibitor cactus	1.31
gene-LOC119657808	protein spaetzle-like, transcript variant X1	2.5
gene-LOC119657145	protein spaetzle-like	2.08
gene-LOC119658450	defensin-like	4.75
gene-LOC119650077	gram-negative bacteria-binding protein 3-like	2.97
gene-LOC119649581	gram-negative bacteria-binding protein 3-like	3.41
gene-LOC119651851	serine protease snake-like, transcript variant X1	7.13
gene-LOC119656629	cecropin-like peptide 1	5.89
gene-LOC119659231	serine/threonine-protein kinase pelle	1.24
gene-LOC119656627	cecropin-like peptide 1	6.18
gene-LOC119649939	gram-negative bacteria-binding protein 3-like	4.71
gene-LOC119659367	caspase-8	1.22
gene-LOC119652283	melanization protease 1-like	3.31
gene-LOC119647933	gram-negative bacteria-binding protein 3-like	4.48
gene-LOC119657342	cecropin-like peptide 1	7.64
gene-LOC119659057	uncharacterized LOC119659057	2.5
gene-LOC119649838	gram-negative bacteria-binding protein 3-like	2.3
Lysosome(13)
gene-LOC119651793	beta-hexosaminidase subunit beta-like	4
gene-LOC119649100	uncharacterized LOC119649100, transcript variant X1	1.05
gene-LOC119659005	putative cysteine proteinase CG12163	1.73
gene-LOC119647546	lipase 3-like	4
gene-LOC119658512	cathepsin B	1.49
gene-LOC119651231	lysosomal thioesterase PPT2 homolog	1.39
gene-LOC119651419	lysosomal acid phosphatase-like	3.51
gene-LOC119651253	testicular acid phosphatase homolog	5.59
gene-LOC119648404	battenin, transcript variant X1	2.69
gene-LOC119651252	testicular acid phosphatase homolog	6.43
gene-LOC119654735	alpha-L-iduronidase	1.68
gene-LOC119656079	cathepsin L-like	4.26
gene-LOC119654886	crustapain-like	4.98
Pyruvate metabolism(8)
gene-LOC119660003	retinal dehydrogenase 1-like	3.92
gene-LOC119658906	retinal dehydrogenase 1-like	3.81
gene-LOC119658905	retinal dehydrogenase 1-like	4.08
gene-LOC119646399	glyoxylate reductase/hydroxypyruvate reductase-like	7.52
gene-LOC119654336	glyoxylate reductase/hydroxypyruvate reductase-like, transcript variant X1	1.88
gene-LOC119646400	glyoxylate reductase/hydroxypyruvate reductase-like	2.93
gene-LOC119655653	glyoxylate reductase/hydroxypyruvate reductase-like	3.25
gene-LOC119655652	glyoxylate reductase/hydroxypyruvate reductase-like	7.52
Cytosolic DNA-sensing pathway(5)
gene-LOC119650007	uncharacterized LOC119650007, transcript variant X1	4.51
gene-LOC119647312	NF-kappa-B inhibitor cactus	1.31
gene-LOC119648273	three prime repair exonuclease 2-like	3.21
gene-LOC119659057	uncharacterized LOC119659057	2.5
gene-LOC119649909	uncharacterized LOC119649909	1.54
Apoptosis(9)
gene-LOC119661189	serine/threonine-protein kinase ATM, transcript variant X1	1.25
gene-LOC119659005	putative cysteine proteinase CG12163	1.73
gene-LOC119658512	cathepsin B	1.49
gene-LOC119659057	uncharacterized LOC119659057	2.5
gene-LOC119647312	NF-kappa-B inhibitor cactus	1.31
gene-LOC119652163	growth arrest and DNA damage-inducible protein GADD45 alpha	3.15
gene-LOC119656079	cathepsin L-like	4.26
gene-LOC119654886	crustapain-like	4.98
gene-LOC119659367	caspase-8	1.22
NF-kappa B signaling pathway(5)
gene-LOC119647312	NF-kappa-B inhibitor cactus	1.31
gene-LOC119661189	serine/threonine-protein kinase ATM, transcript variant X1	1.25
gene-LOC119659057	uncharacterized LOC119659057	2.5
gene-LOC119652163	growth arrest and DNA damage-inducible protein GADD45 alpha	3.15
gene-LOC119659231	serine/threonine-protein kinase pelle	1.24
Ascorbate and aldarate metabolism（6）
gene-LOC119661741	UDP-glycosyltransferase UGT4-like, transcript variant X1	1.45
gene-LOC119661231	UDP-glucosyltransferase 2-like, transcript variant X1	1.99
gene-LOC119660003	retinal dehydrogenase 1-like	3.92
gene-LOC119658906	retinal dehydrogenase 1-like	3.81
gene-LOC119658905	retinal dehydrogenase 1-like	4.08
gene-LOC119647761	uncharacterized LOC119647761	3.93
Glycine, serine and threonine metabolism（6）
gene-LOC119646400	glyoxylate reductase/hydroxypyruvate reductase-like	2.93
gene-LOC119646399	glyoxylate reductase/hydroxypyruvate reductase-like	7.52
gene-LOC119654336	glyoxylate reductase/hydroxypyruvate reductase-like, transcript variant X1	1.88
gene-LOC119660372	glycine N-methyltransferase-like	2.44
gene-LOC119655653	glyoxylate reductase/hydroxypyruvate reductase-like	3.25
gene-LOC119655652	glyoxylate reductase/hydroxypyruvate reductase-like	7.52
Fatty acid degradation（5）
gene-LOC119650968	very long-chain-fatty-acid--CoA ligase bubblegum, transcript variant X1	1.98
gene-LOC119658906	retinal dehydrogenase 1-like	3.81
gene-LOC119658905	retinal dehydrogenase 1-like	4.08
gene-LOC119657794	alcohol dehydrogenase class-3-like	2.67
gene-LOC119660003	retinal dehydrogenase 1-like	3.92
Glycerolipid metabolism(6）
gene-LOC119649556	aldo-keto reductase family 1 member B1-like	2.12
gene-LOC119649555	aldo-keto reductase family 1 member B1-like	4.32
gene-LOC119660003	retinal dehydrogenase 1-like	3.92
gene-LOC119658906	retinal dehydrogenase 1-like	3.81
gene-LOC119658905	retinal dehydrogenase 1-like	4.08
gene-LOC119654960	2-acylglycerol O-acyltransferase 1-like	3.74
Glycolysis / Gluconeogenesis(6)
gene-LOC119650083	multiple inositol polyphosphate phosphatase 1-like	3.24
gene-LOC119660973	hexokinase HKDC1-like, transcript variant X3	2.44
gene-LOC119657794	alcohol dehydrogenase class-3-like	2.67
gene-LOC119660003	retinal dehydrogenase 1-like	3.92
gene-LOC119658906	retinal dehydrogenase 1-like	3.81
gene-LOC119658905	retinal dehydrogenase 1-like	4.08

## Sheet: Table S3
Table S3. KEGG enrichment of down-regulated DEGs by RNA-seq analysis
Gene_id	Gene Description	Log2（fold change）
Longevity regulating pathway - worm(5)
gene-LOC119660004	putative fatty acyl-CoA reductase CG5065	-2.46
gene-LOC119646980	putative fatty acyl-CoA reductase CG5065	-2.33
gene-LOC119651226	(11Z)-hexadec-11-enoyl-CoA conjugase, transcript variant X1	-7.83
gene-LOC119652780	acyl-CoA desaturase 1-like	-8.56
gene-LOC119653016	acyl-CoA Delta(11) desaturase	-1.57
PPAR signaling pathway(4)
gene-LOC119650071	acyl-CoA-binding protein homolog, transcript variant X2	-2.09
gene-LOC119651226	(11Z)-hexadec-11-enoyl-CoA conjugase, transcript variant X1	-7.83
gene-LOC119652780	acyl-CoA desaturase 1-like	-8.56
gene-LOC119653016	acyl-CoA Delta(11) desaturase	-1.57
Biosynthesis of unsaturated fatty acids(3)
gene-LOC119651226	(11Z)-hexadec-11-enoyl-CoA conjugase, transcript variant X1	-7.83
gene-LOC119652780	acyl-CoA desaturase 1-like	-8.56
gene-LOC119653016	acyl-CoA Delta(11) desaturase	-1.57
AMPK signaling pathway(3)
gene-LOC119651226	(11Z)-hexadec-11-enoyl-CoA conjugase, transcript variant X1	-7.83
gene-LOC119652780	acyl-CoA desaturase 1-like	-8.56
gene-LOC119653016	acyl-CoA Delta(11) desaturase	-1.57
Protein digestion and absorption(4)
gene-LOC119652632	collagen alpha-3(IX) chain-like, transcript variant X1	-1.33
gene-LOC119650752	collagen alpha-1(XI) chain-like, transcript variant X4	-3.12
gene-LOC119655148	trypsin-3-like	-8.79
gene-LOC119655586	trypsin beta-like	-8.14

## Sheet: Table S4
Table S4. KEGG enrichment of up-regulated DEGs of BSFL under immunization by String analysis
#term ID	term description	observed gene count	background gene count	strength	false discovery rate	matching proteins in your network (labels)
dme00730	Thiamine metabolism	13	21	1.8	3.73e-16	Alp2,Alp7,Alp11,Alp10,phu,Alp5,Alp4,Alp6,Alp13,Alp1,Alp12,Alp8,Alp9
dme00790	Folate biosynthesis	14	39	1.57	3.65e-15	Alp2,Alp7,Alp11,Hn,Alp10,phu,Alp5,Alp4,Alp6,Alp13,Alp1,Alp12,Alp8,Alp9
dme01100	Metabolic pathways	41	1111	0.58	3.12e-12	vanin-like,Alp2,Alp7,Alp11,Chsy,CG5567,Vha16-2,Hn,Alp10,CG1236,Ppt2,bgm,hll,Sodh-1,phu,SpdS,Fdh,Sodh-2,Gnmt,Gyc89Db,Alp5,CG6656,Pisd,Acph-1,Alp4,GstE14,Alp6,Sam-S,Gyc88E,Gyc89Da,Mthfs,PPO1,Cht2,Alp13,Alp1,Alp12,Amy-p,Alp8,Mipp1,Alp9,Chpf
dme04142	Lysosome	10	116	0.95	1.27e-05	Vha16-2,CG12163,Ppt2,Lip3,CG6656,Acph-1,Cp1,Cln3,CG11459,CtsB1
dme04624	Toll and Imd signaling pathway	8	78	1.02	4.68e-05	PGRP-SA,GNBP1,GNBP3,PGRP-SD,spz,Def,cact,Dredd

## Sheet: Table S5
Table S5. Functional analysis of up-regulated DEGs in the Toll and Imd signaling pathway by GeneMANIA analysis
Function	FDR	Genes in network	Genes in genome
immune response	4.80813e-33	25	269
Toll signaling pathway	1.35131e-30	17	51
regulation of response to biotic stimulus	2.92411e-27	20	169
regulation of defense response	3.56615e-26	19	152
regulation of immune response	1.02272e-25	19	162
regulation of response to external stimulus	9.92317e-25	20	231
regulation of immune system process	4.44899e-23	19	224
regulation of Toll signaling pathway	7.95531e-22	13	46
regulation of response to stress	3.07074e-21	19	282
humoral immune response	1.51264e-20	15	111
antimicrobial humoral response	2.1242e-19	14	97
positive regulation of response to biotic stimulus	5.17272e-17	13	103
positive regulation of response to external stimulus	1.69005e-16	13	113
positive regulation of defense response	4.99118e-16	12	87
innate immune response	1.46695e-15	13	134
positive regulation of immune response	1.73108e-15	12	97
defense response to bacterium	2.10767e-15	14	188
regulation of antimicrobial peptide production	3.07495e-15	11	70
antimicrobial peptide production	3.27009e-15	11	71
antimicrobial humoral immune response mediated by antimicrobial peptide	3.27009e-15	11	71
production of molecular mediator of immune response	3.50382e-15	11	72
regulation of production of molecular mediator of immune response	3.50382e-15	11	72
immune effector process	4.33537e-15	13	150
positive regulation of immune system process	5.59238e-15	12	110
regulation of antimicrobial humoral response	5.80923e-15	11	76
regulation of innate immune response	7.56479e-15	11	78
regulation of humoral immune response	9.78386e-15	11	80
regulation of immune effector process	1.66284e-14	11	84
response to fungus	2.35132e-14	10	57
response to bacterium	5.09112e-14	14	245
regulation of defense response to bacterium	5.94284e-12	9	62
defense response to fungus	5.75598e-10	6	17
antibacterial peptide production	8.01609e-10	7	37
regulation of antibacterial peptide biosynthetic process	8.01609e-10	7	37
regulation of antibacterial peptide production	8.01609e-10	7	37
antibacterial peptide biosynthetic process	8.01609e-10	7	37
antibacterial humoral response	1.40544e-09	7	40
regulation of antimicrobial peptide biosynthetic process	1.92315e-09	7	42
antimicrobial peptide biosynthetic process	1.92315e-09	7	42
negative regulation of defense response	7.92894e-09	7	51
positive regulation of innate immune response	8.38449e-09	5	11
negative regulation of response to biotic stimulus	1.0021e-08	7	53
positive regulation of production of molecular mediator of immune response	1.22728e-08	7	55
positive regulation of antimicrobial humoral response	1.22728e-08	7	55
positive regulation of immune effector process	1.22728e-08	7	55
positive regulation of humoral immune response	1.36986e-08	7	56
regulation of defense response to fungus	2.03066e-08	5	13
negative regulation of response to external stimulus	3.88314e-08	7	65
positive regulation of defense response to bacterium	8.09663e-08	6	38
negative regulation of immune system process	8.6108e-08	7	73
positive regulation of antimicrobial peptide production	1.07799e-07	6	40
negative regulation of immune response	3.79436e-07	6	49
regulation of cellular amide metabolic process	1.75963e-06	8	179
positive regulation of antibacterial peptide production	1.86727e-06	5	30
positive regulation of antimicrobial peptide biosynthetic process	1.86727e-06	5	30
antifungal humoral response	2.0211e-06	4	11
antifungal peptide production	2.0211e-06	4	11
regulation of antifungal peptide production	2.0211e-06	4	11
peptidoglycan metabolic process	2.87773e-06	4	12
positive regulation of antibacterial peptide biosynthetic process	2.87773e-06	4	12
glycosaminoglycan catabolic process	2.87773e-06	4	12
regulation of secondary metabolic process	5.70641e-06	4	14
regulation of biosynthetic process of antibacterial peptides active against Gram-negative bacteria	7.29763e-06	4	15
biosynthetic process of antibacterial peptides active against Gram-negative bacteria	7.29763e-06	4	15
defense response to Gram-negative bacterium	7.29763e-06	4	15
negative regulation of antimicrobial humoral response	7.29763e-06	4	15
negative regulation of immune effector process	9.42819e-06	4	16
negative regulation of production of molecular mediator of immune response	9.42819e-06	4	16
negative regulation of humoral immune response	1.96888e-05	4	19
melanin metabolic process	2.84224e-05	5	53
glycosaminoglycan metabolic process	2.94467e-05	4	21
peptidoglycan muralytic activity	8.42971e-05	4	27
peptidoglycan recognition protein signaling pathway	9.42548e-05	4	28
phenol-containing compound metabolic process	9.42548e-05	5	68
regulation of peptidoglycan recognition protein signaling pathway	9.42548e-05	4	28
regulation of multi-organism process	0.000107716	4	29
glycosaminoglycan binding	0.000120899	4	30
aminoglycan catabolic process	0.000120899	4	30
positive regulation of cellular amide metabolic process	0.000127454	5	73
receptor ligand activity	0.000164447	5	77
signaling receptor binding	0.000189807	7	237
melanization defense response	0.000305634	4	38
secondary metabolic process	0.000308512	5	88
regulation of defense response to virus	0.000423278	3	12
regulation of defense response to virus by host	0.000423278	3	12
signaling receptor activator activity	0.000507527	5	98
receptor regulator activity	0.000582208	5	101
aminoglycan metabolic process	0.000677883	4	47
pigment metabolic process	0.000905496	5	111
peptidase regulator activity	0.00107729	4	53
response to virus	0.0013297	4	56
carbohydrate derivative binding	0.00133443	6	211
hydrolase activity, acting on carbon-nitrogen (but not peptide) bonds, in linear amides	0.00149793	4	58
dorsal/ventral pattern formation	0.00159291	5	126
negative regulation of multi-organism process	0.00164923	3	19
carbohydrate derivative catabolic process	0.00177595	4	61
defense response to virus	0.00189719	3	20
negative regulation of defense response to bacterium	0.00218724	3	21
regulation of endopeptidase activity	0.00250413	4	67
regulation of peptidase activity	0.00329977	4	72
organic hydroxy compound metabolic process	0.00379366	5	153
hydrolase activity, acting on carbon-nitrogen (but not peptide) bonds	0.00623001	4	85
carbohydrate binding	0.00626056	3	30
axis specification	0.00759884	5	178
negative regulation of peptidase activity	0.0116204	3	37
endopeptidase inhibitor activity	0.0181053	3	43
negative regulation of molecular function	0.0186453	4	114
peptidase inhibitor activity	0.0203662	3	45
central nervous system development	0.0205449	5	222
negative regulation of proteolysis	0.0213563	3	46
endopeptidase regulator activity	0.0225703	3	47
lipid binding	0.0231352	4	122
peripheral nervous system development	0.0286411	2	10
regulation of neuronal synaptic plasticity	0.0286411	2	10
response to molecule of bacterial origin	0.0286411	2	10
regulation of phagocytosis	0.0346523	2	11
regulation of proteolysis	0.0355046	4	138
negative regulation of hydrolase activity	0.0396875	3	58

## Sheet: Table S6
Table S6. GO enrichment of down-regulated DEGs of BSFL under immunization by String analysis
#term ID	term description	observed gene count	background gene count	strength	false discovery rate	matching proteins in your network (labels)
GO:0042335	Cuticle development	9	233	1.16	6.92e-05	Cyp4g1,fng,Edg78E,Acp1,Hr38,Ccp84Ag,Ccp84Ad,Ccp84Aa,resilin
GO:0033353	S-adenosylmethionine cycle	3	6	2.28	0.005	AhcyL1,AhcyL2,Ahcy
GO:0006790	Sulfur compound metabolic process	6	171	1.12	0.0112	AhcyL1,Chsy,AhcyL2,CG5065,Chpf,Ahcy
GO:0040003	Chitin-based cuticle development	6	200	1.05	0.0214	Edg78E,Acp1,Ccp84Ag,Ccp84Ad,Ccp84Aa,resilin
GO:0019510	S-adenosylhomocysteine catabolic process	2	2	2.58	0.048	AhcyL1,Ahcy

## Sheet: Table S7
Table S7. The relative mRNA expression of DEGs involved in the Toll and IMD signalling pathway by RNA-seq and qRT-PCR (n=3)
Gene name	RNA-seq	qRT-PCR
GNBP3	9.05±1.48	4.31±0.11
NFKBIA	2.29±0.33	2.47±0.37
SPZ	3.10±0.28	4.02±0.04
GADD45	10.01±1.41	3.15±0.11
SPI27A	2.97±0.47	4.02±0.04
